# Supplementary material for: Systematic Review and Meta-Analysis of Statin Use and Mortality, Intensive Care Unit Admission and Requirement for Mechanical Ventilation in COVID-19 Patients
Source: J Clin Med. 2022 Sep 16;11(18):5454. doi: 10.3390/jcm11185454 (PMC9501062; doi:10.3390/jcm11185454)
Supplement: Supplementary file 1 [file jcm-11-05454-s001.zip]

Archive with 1 entries (1 files):
- jcm-1876015-supplementary.pdf
